# Supplementary material for: Association of GC Variants with Bone Mineral Density and Serum VDBP Concentrations in Mexican Population
Source: Genes (Basel). 2021 Jul 29;12(8):1176. doi: 10.3390/genes12081176 (PMC8391993; doi:10.3390/genes12081176)
Supplement: Supplementary file 1 [file genes-12-01176-s001.zip]

Archive with 2 entries (2 files):
- Supplementary Figures.pdf
- Supplementary_tables.pdf
